# Supplementary material for: Dietary iron modulates gut microbiota and induces SLPI secretion to promote colorectal tumorigenesis
Source: Gut Microbes. 2023 Jun 13;15(1):2221978. doi: 10.1080/19490976.2023.2221978 (PMC10269393; doi:10.1080/19490976.2023.2221978)
Supplement: Supplemental Material [file KGMI_A_2221978_SM1297.zip]

Archive with 11 entries (10 files):
- Supplemental Material/
- Supplemental Material/Figure_S1.tif
- Supplemental Material/Figure_S2.tif
- Supplemental Material/Figure_S3.tif
- Supplemental Material/Figure_S4.tif
- Supplemental Material/Figure_S5.tif
- Supplemental Material/Figure_S6.tif
- Supplemental Material/Figure_S7.tif
- Supplemental Material/Figure_S8.tif
- Supplemental Material/Supplementary figure legends clean.docx
- Supplemental Material/supplementary table 1.xlsx
