# Supplementary material for: Dietary iron modulates gut microbiota and induces SLPI secretion to promote colorectal tumorigenesis
Source: Gut Microbes. 2023 Jun 13;15(1):2221978. doi: 10.1080/19490976.2023.2221978 (PMC10269393; doi:10.1080/19490976.2023.2221978)
Supplement: Supplemental Material [file KGMI_A_2221978_SM1297.zip › Supplemental Material/supplementary table 1.xlsx]

## Sheet: Sheet1
gene name	forward primer	reverse primer
FTL	CCTCGAGTTTCAGAACGATCGC	CCTGATTCAGGTTCTTCTCCATG
Fxn	CGTGGTGCATTTGAGGAACTTGG	GGCTTGTCTGCGAGGTCTTCAA
Glut1	GCTTCTCCAACTGGACCTCAAAC	ACGAGGAGCACCGTGAAGATGA
HIF-2a	GGACAGCAAGACTTTCCTGAGC	GGTAGAACTCATAGGCAGAGCG
IRP-2	AGAAACGGACCTGCTCTTCCCA	CCTCTGTCTCAATGCCACCAAC
LCN-2	ATGTCACCTCCATCCTGGTCAG	GCCACTTGCACATTGTAGCTCTG
CLDN3	TCATCGTGGTGTCCATCCTGCT	AGAGCCGCCAACAGGAAAAGCA
CLDN8	GTGGAGAGTGTCTGCCTTCATC	TAAGAGCCAGCAGGGAGTCGTA
SLPI	AAGCAGAGGTGCTGCCAAGATG	TCTGGCAGACATTGGGAGGGTT
CDH1	GGTCATCAGTGTGCTCACCTCT	GCTGTTGTGCTCAAGCCTTCAC
CLDN1	GGACTGTGGATGTCCTGCGTTT	GCCAATTACCATCAAGGCTCGG
CLDN2	AGGACTTCCTGCTGACATCCAG	AATCCTGGCAGAACACGGTGCA
ZO-1	GTTGGTACGGTGCCCTGAAAGA	GCTGACAGGTAGGACAGACGAT
actin	CATTGCTGACAGGATGCAGAAGG	TGCTGGAAGGTGGACAGTGAGG
